# Supplementary material for: Pan-cancer analysis reveals netrin-1 receptors as potential tumor biomarkers and immune-related therapeutic targets
Source: Sci Rep. 2025 Dec 17;15:44015. doi: 10.1038/s41598-025-28437-0 (PMC12711908; doi:10.1038/s41598-025-28437-0)
Supplement: Supplementary file 1 — Supplementary Material 1 [file 41598_2025_28437_MOESM1_ESM.xlsx]

## Sheet: Hot spot mutation(TCGA)
Pan-cancer analysis reveals netrin-1 receptors as potential tumor biomarkers and therapeutic targets
Ying Gao a, †, Meng Yu b, c, †, Wenjun Hao d, Shuangjie Liu e, Xi Chen f, Yuyan Zhu *, e and Zhendong Zheng*, a
a Department of Oncology,General Hospital of Northern Theater Command, Shenyang 110016 Liaoning Province, China
b Department of Laboratory Animal Science, China Medical University, Shenyang 110122, China
c Key Laboratory of Transgenetic Animal Research, Liaoning Province，China Medical University, Shenyang 110122, China
dDepartment of Urology, The First Affiliated Hospital of Dalian Medical University, Dalian 116011, China
eDepartment of Urology, The First Hospital of China Medical University, Shenyang 110001, China
fDepartment of Endocrinology II,Affiliated Central Hospital of Shenyang Medical College, Shenyang, 110020, China
†Ying Gao and Meng Yu contributed equally to the article.
*Correspondence: Yuyan Zhu, E-mail: yyzhu@cmu.edu.cn
Zhendong Zheng, E-mail:mylonzzdong@163.com
									NTN1	Sample_ID	Protein_Change	Mutation_Type	Chromosome	Start_Position	End_Position	Reference_Allele	Variant_Allele	Cancer Type
										TCGA-VQ-A8PO-01	P459T	Missense_Mutation	17	9086250	9086250	C	A	Signet Ring Cell Carcinoma of the Stomach
										TCGA-AG-3883-01	P459T	Missense_Mutation	17	9086250	9086250	C	A	Rectal Adenocarcinoma
										TCGA-EI-6883-01	P459T	Missense_Mutation	17	9086250	9086250	C	A	Rectal Adenocarcinoma
									MCAM	TCGA-BR-8286-01	R267H	Missense_Mutation	11	119183298	119183298	C	T	Stomach Adenocarcinoma
										TCGA-ZF-A9RM-01	R267C	Missense_Mutation	11	119183299	119183299	G	A	Bladder Urothelial Carcinoma
										TCGA-AX-A060-01	R267C	Missense_Mutation	11	119183299	119183299	G	A	Uterine Endometrioid Carcinoma
										TCGA-77-8007-01	R267G	Missense_Mutation	11	119183299	119183299	G	C	Lung Squamous Cell Carcinoma
									DSCAM	TCGA-B5-A0JY-01	E368K	Missense_Mutation	21	41719705	41719705	C	T	Cutaneous Melanoma
										TCGA-EO-A22R-01	E368K	Missense_Mutation	21	41719705	41719705	C	T	Cutaneous Melanoma
										TCGA-D3-A8GI-06	E368K	Missense_Mutation	21	41719705	41719705	C	T	Cutaneous Melanoma
										TCGA-EE-A29R-06	E368K	Missense_Mutation	21	41719705	41719705	C	T	Cutaneous Melanoma
										TCGA-B5-A0K9-01	E368K	Missense_Mutation	21	41719705	41719705	C	T	Cutaneous Melanoma
										TCGA-AG-3892-01	E368K	Missense_Mutation	21	41719705	41719705	C	T	Cutaneous Melanoma
										TCGA-AA-3544-01	E368K	Missense_Mutation	21	41719705	41719705	C	T	Uterine Endometrioid Carcinoma
										TCGA-AA-3977-01	E368Q	Missense_Mutation	21	41719705	41719705	C	G	Lung Squamous Cell Carcinoma
									DCC	TCGA-BF-A5ES-01	R661*	Nonsense_Mutation	18	50832017	50832017	C	T	Ovarian Serous Cystadenocarcinoma (TCGA, PanCancer Atlas)
										TCGA-BR-6709-01	R661*	Nonsense_Mutation	18	50832017	50832017	C	T	Skin Cutaneous Melanoma (TCGA, PanCancer Atlas)
										TCGA-D3-A8GQ-06	R661*	Nonsense_Mutation	18	50832017	50832017	C	T	Skin Cutaneous Melanoma (TCGA, PanCancer Atlas)
										TCGA-EE-A181-06	R661*	Nonsense_Mutation	18	50832017	50832017	C	T	Uterine Corpus Endometrial Carcinoma (TCGA, PanCancer Atlas)
										TCGA-EE-A182-06	R661*	Nonsense_Mutation	18	50832017	50832017	C	T	Uterine Corpus Endometrial Carcinoma (TCGA, PanCancer Atlas)
										TCGA-EE-A2MF-06	R661*	Nonsense_Mutation	18	50832017	50832017	C	T	Uterine Corpus Endometrial Carcinoma (TCGA, PanCancer Atlas)
										TCGA-W3-AA1R-06	R661*	Nonsense_Mutation	18	50832017	50832017	C	T	Uterine Corpus Endometrial Carcinoma (TCGA, PanCancer Atlas)
										TCGA-3N-A9WB-06	R661*	Nonsense_Mutation	18	50832017	50832017	C	T	Uterine Corpus Endometrial Carcinoma (TCGA, PanCancer Atlas)
										TCGA-EE-A29S-06	R661*	Nonsense_Mutation	18	50832017	50832017	C	T	Uterine Corpus Endometrial Carcinoma (TCGA, PanCancer Atlas)
										TCGA-WE-A8ZT-06	R661*	Nonsense_Mutation	18	50832017	50832017	C	T	Uterine Corpus Endometrial Carcinoma (TCGA, PanCancer Atlas)
										TCGA-XM-AAZ1-01	R661*	Nonsense_Mutation	18	50832017	50832017	C	T	Breast Invasive Carcinoma (TCGA, PanCancer Atlas)
										TCGA-DF-A2KV-01	R661*	Nonsense_Mutation	18	50832017	50832017	C	T	Colorectal Adenocarcinoma (TCGA, PanCancer Atlas)
										TCGA-32-2616-01	R661*	Nonsense_Mutation	18	50832017	50832017	C	T	Colorectal Adenocarcinoma (TCGA, PanCancer Atlas)
										TCGA-L5-A88Y-01	R661Q	Missense_Mutation	18	50832018	50832018	G	A	Uterine Corpus Endometrial Carcinoma (TCGA, PanCancer Atlas)
										TCGA-L5-A8NE-01	R661Q	Missense_Mutation	18	50832018	50832018	G	A	Bladder Urothelial Carcinoma (TCGA, PanCancer Atlas)
									NEO1	TCGA-B5-A1MR-01	R1304*	Nonsense_Mutation	15	73590697	73590697	C	T	Uterine Endometrioid Carcinoma
										TCGA-BS-A0UV-01	R1304*	Nonsense_Mutation	15	73590697	73590697	C	T	Uterine Endometrioid Carcinoma
										TCGA-EI-6917-01	R1304*	Nonsense_Mutation	15	73590697	73590697	C	T	Rectal Adenocarcinoma
										TCGA-AA-3984-01	R1304*	Nonsense_Mutation	15	73590697	73590697	C	T	Colon Adenocarcinoma
										TCGA-AA-A00N-01	R1304*	Nonsense_Mutation	15	73590697	73590697	C	T	Mucinous Adenocarcinoma of the Colon and Rectum
										TCGA-B5-A11N-01	R1304Q	Missense_Mutation	15	73590698	73590698	G	A	Uterine Endometrioid Carcinoma
									UNC5A	TCGA-EU-5907-01	X674_splice	Splice_Site	5	176305475	176305475	G	A	Renal Clear Cell Carcinoma
										TCGA-B1-A656-01	X674_splice	Splice_Site	5	176305475	176305475	G	A	Papillary Renal Cell Carcinoma
										TCGA-D1-A16E-01	X674_splice	Splice_Site	5	176305474	176305474	A	G	Uterine Endometrioid Carcinoma
										TCGA-XF-AAN3-01	E674D	Missense_Mutation	5	176305478	176305478	G	C	Bladder Urothelial Carcinoma
									unc5B	TCGA-D3-A8GI-06	G334E	Missense_Mutation	10	73048424	73048424	G	A	Cutaneous Melanoma
										TCGA-ER-A19F-06	G334E	Missense_Mutation	10	73048424	73048424	G	A	Cutaneous Melanoma
										TCGA-FS-A1ZC-06	G334E	Missense_Mutation	10	73048424	73048424	G	A	Cutaneous Melanoma
										TCGA-FS-A1ZC-06	G334R	Missense_Mutation	10	73048423	73048423	G	A	Cutaneous Melanoma
									UNC5C	TCGA-BR-8487-01	Q491Kfs*15	Frame_Shift_Del	4	96140294	96140294	G	-	Stomach Adenocarcinoma
										TCGA-VQ-A924-01	Q491Kfs*15	Frame_Shift_Del	4	96140294	96140294	G	-	Tubular Stomach Adenocarcinoma
										TCGA-AX-A3G8-01	Q491Kfs*15	Frame_Shift_Del	4	96140294	96140294	G	-	Uterine Endometrioid Carcinoma
										TCGA-SL-A6JA-01	Q491Kfs*15	Frame_Shift_Del	4	96140294	96140294	G	-	Uterine Endometrioid Carcinoma
										TCGA-OR-A5LB-01	Q491Kfs*15	Frame_Shift_Del	4	96140294	96140294	G	-	Adrenocortical Carcinoma
										TCGA-VS-A9UJ-01	Q491Kfs*15	Frame_Shift_Del	4	96140294	96140294	G	-	Cervical Squamous Cell Carcinoma
										TCGA-L5-A4OI-01	Q491Pfs*3	Frame_Shift_Ins	4	96140293	96140294	-	G	Esophageal Adenocarcinoma
									UNC5D	TCGA-37-A5EL-01	R860P	Missense_Mutation	8	35631917	35631917	G	C	Lung Squamous Cell Carcinoma
										TCGA-WE-A8ZY-06	R860Q	Missense_Mutation	8	35631917	35631917	G	A	Cutaneous Melanoma
										TCGA-AG-A008-01	R860Q	Missense_Mutation	8	35631917	35631917	G	A	Rectal Adenocarcinoma
										TCGA-BR-4369-01	R860W	Missense_Mutation	8	35631916	35631916	C	T	Stomach Adenocarcinoma

## Sheet: Hot spot mutation(CCLE)
Pan-cancer analysis reveals netrin-1 receptors as potential tumor biomarkers and immune-related therapeutic targets
Ying Gaoa, #, Yuchen Hu b,# , Yuyan Zhub，Xiaoli Gaoa , Wenjun Haoc , Xi Chend, Zhendong Zheng*, a
a Department of Oncology, General Hospital of Northern Theater Command, Shenyang 110016, China
b Department of Urology, The First Hospital of China Medical University,Shenyang110001, China.
c Department of Urology, The First Affiliated Hospital of Dalian Medical University, Dalian 116011, China
d Department of Endocrinology II, Affiliated Central Hospital of Shenyang Medical College, Shenyang110020, China
†Ying Gao and Yuchen Hu contributed equally to the article.
*Correspondence: gcp.zzd@sina.com
										Gene	Protein_Change	Chromosome	Start_Position	End_Position	Mutation_Type	Reference_Allele	Variant_Allele	Source
									MCAM	MCAM	p.T534I	11	119181844	119181844	Missense_Mutation	G	A
										MCAM	p.T534A	11	119181845	119181845	Missense_Mutation	T	C
									DSCAM		p.G2001E	21	41384998	41384998	Other_Mutations	C	T	K2_SKIN
											p.G2001R	21	41384999	41384999	Missense_Mutation	C	T	IGR39_SKIN
											p.G2001R	21	41384999	41384999	Missense_Mutation	C	T	IGR37_SKIN
									NEO1		p.TF91fs	15	73409022	73409023	Frame_Shift_Ins	-	T	C32_SKIN
											p.TF91fs	15	73409022	73409023	Frame_Shift_Ins	-	T	CA46_HAEMATOPOIETIC_AND_LYMPHOID_TISSUE
											p.TF91fs	15	73409022	73409023	Frame_Shift_Ins	-	T	HCC364_LUNG
											p.TF91fs	15	73409022	73409023	Frame_Shift_Ins	-	T	HSC2_UPPER_AERODIGESTIVE_TRACT
											p.TF91fs	15	73409022	73409023	Frame_Shift_Ins	-	T	JM1_HAEMATOPOIETIC_AND_LYMPHOID_TISSUE
											p.TF91fs	15	73409022	73409023	Frame_Shift_Ins	-	T	NCIH1092_LUNG
											p.TF91fs	15	73409022	73409023	Frame_Shift_Ins	-	T	PFEIFFER_HAEMATOPOIETIC_AND_LYMPHOID_TISSUE
											p.TF91fs	15	73409022	73409023	Frame_Shift_Ins	-	T	RERFLCAD2_LUNG
											p.TF91fs	15	73409022	73409023	Frame_Shift_Ins	-	T	SIMA_AUTONOMIC_GANGLIA
									UNC5A	UNC5A	p.A742G	5	176306351	176306351	Missense_Mutation	C	G	DAUDI_HAEMATOPOIETIC_AND_LYMPHOID_TISSUE
										UNC5A	p.A742V	5	176306351	176306351	Missense_Mutation	C	T	SQ1_LUNG
										UNC5A	p.A742V	5	176306351	176306351	Missense_Mutation	C	T	GCIY_STOMACH
										UNC5A	p.A742V	5	176306351	176306351	Missense_Mutation	C	T	KYSE180_OESOPHAGUS
										UNC5A	p.A742V	5	176306351	176306351	Missense_Mutation	C	T	OCUM1_STOMACH
										UNC5A	p.A742V	5	176306351	176306351	Missense_Mutation	C	T	HUPT3_PANCREAS
										UNC5A	p.A742V	5	176306351	176306351	Missense_Mutation	C	T	NOS1_BONE
										UNC5A	p.A742V	5	176306351	176306351	Missense_Mutation	C	T	PSN1_PANCREAS
										UNC5A	p.A742V	5	176306351	176306351	Missense_Mutation	C	T	SAS_UPPER_AERODIGESTIVE_TRACT
									UNC5C	UNC5C	p.S529F	4	96140179	96140179	Missense_Mutation	G	A	MZ7MEL_SKIN
										UNC5C	p.S529Y	4	96140179	96140179	Missense_Mutation	G	T	HARA_LUNG
									UNC5D	UNC5D	p.R829Q	8	35631824	35631824	Missense_Mutation	G	A	KYSE140_OESOPHAGUS
										UNC5D	p.R829Q	8	35631824	35631824	Missense_Mutation	G	A	KYSE150_OESOPHAGUS
										UNC5D	p.R829Q	8	35631824	35631824	Missense_Mutation	G	A	P30OHK_HAEMATOPOIETIC_AND_LYMPHOID_TISSUE
