# Supplementary material for: Pan-cancer analysis reveals netrin-1 receptors as potential tumor biomarkers and immune-related therapeutic targets
Source: Sci Rep. 2025 Dec 17;15:44015. doi: 10.1038/s41598-025-28437-0 (PMC12711908; doi:10.1038/s41598-025-28437-0)
Supplement: Supplementary file 2 — Supplementary Material 2 [file 41598_2025_28437_MOESM2_ESM.xlsx]

## Sheet: Fusion gene
Pan-cancer analysis reveals netrin-1 receptors as potential tumor biomarkers and immune-related therapeutic targets
Ying Gaoa, #, Yuchen Hu b,# , Yuyan Zhub，Xiaoli Gaoa , Wenjun Haoc , Xi Chend, Zhendong Zheng*, a
a Department of Oncology, General Hospital of Northern Theater Command, Shenyang 110016, China
b Department of Urology, The First Hospital of China Medical University,Shenyang110001, China.
c Department of Urology, The First Affiliated Hospital of Dalian Medical University, Dalian 116011, China
d Department of Endocrinology II, Affiliated Central Hospital of Shenyang Medical College, Shenyang110020, China
†Ying Gao and Yuchen Hu contributed equally to the article.
*Correspondence: gcp.zzd@sina.com
									Gene	Cancer	TCGA Sample	Fusion Pair	Frame
									NTN1	UCEC	TCGA-A5-A7WK-01A	NTN1__RANGAP1	Out-of-frame
									DSCAM	KIRC	TCGA.CJ.5681.01A	PLAC1__DSCAM	5UTR-CDS
									DSCAM	OV	TCGA.36.1574.01A	DDX60L__DSCAM	In-frame
									DSCAM	SARC	TCGA.DX.A6YR.01A	NRIP1__DSCAM	5UTR-CDS
									DCC	BLCA	TCGA.G2.A2EL.01A	KIAA1328__DCC	Out-of-frame
									DCC	BLCA	TCGA.ZF.AA4T.01A	MYO5B__DCC	Out-of-frame
									DCC	HNSC	TCGA.CV.5434.01A	ROCK1__DCC	In-frame
									DCC	SKCM	TCGA.D9.A4Z5.01A	CYB5A__DCC	Out-of-frame
									Neo1	BRCA	TCGA.PE.A5DD.01A	SIN3A__NEO1	5UTR-CDS
									Neo1	OV	TCGA.25.1326.01A	NEO1__CNRIP1	Out-of-frame
									Neo1	OV	TCGA.24.1428.01A	NEO1__THSD4	In-frame
									Neo1	PRAD	TCGA.ZG.A9ND.01A	NEO1__NR2E3	Out-of-frame
									Neo1	PRAD	TCGA.2A.AAYU.01A	VDAC2__NEO1	In-frame
									Neo1	SARC	TCGA.DX.AATS.01A	NEO1__BBS4	In-frame
									Neo1	SARC	TCGA.MB.A8JK.01A	NEO1__ZFAT	In-frame
									UNC5A	OV	TCGA.36.1570.01A	UNC5A__TTC38	Out-of-frame
									UNC5C	BRCA	TCGA.E2.A15T.01A	DUS2L__UNC5C	In-frame
									UNC5D	BLCA	TCGA.FD.A3SJ.01A	ACOXL__UNC5D	Out-of-frame
									UNC5D	BLCA	TCGA.XF.A8HG.01A	ADAM9__UNC5D	Out-of-frame
									UNC5D	BLCA	TCGA.FD.A3SR.01A	IKBKB__UNC5D	Out-of-frame
									UNC5D	BRCA	TCGA.E9.A228.01A	ANO1__UNC5D	In-frame
									UNC5D	BRCA	TCGA.A2.A1FV.01A	PEBP4__UNC5D	In-frame
									UNC5D	BRCA	TCGA.S3.A6ZH.01A	RAB11FIP1__UNC5D	Out-of-frame
									UNC5D	HNSC	TCGA.CN.6992.01A	TPX2__UNC5D	5UTR-CDS
									UNC5D	LUAD	TCGA.50.6673.01A	C17orf63__UNC5D	5UTR-CDS
									UNC5D	LUAD	TCGA.44.A47G.01A	POLB__UNC5D	Out-of-frame
