# Supplementary material for: Pan-cancer analysis reveals netrin-1 receptors as potential tumor biomarkers and immune-related therapeutic targets
Source: Sci Rep. 2025 Dec 17;15:44015. doi: 10.1038/s41598-025-28437-0 (PMC12711908; doi:10.1038/s41598-025-28437-0)
Supplement: Supplementary file 3 — Supplementary Material 3 [file 41598_2025_28437_MOESM3_ESM.xlsx]

## Sheet: Drug sensitivity
Pan-cancer analysis reveals netrin-1 receptors as potential tumor biomarkers and immune-related therapeutic targets
Ying Gaoa, #, Yuchen Hu b,# , Yuyan Zhub，Xiaoli Gaoa , Wenjun Haoc , Xi Chend, Zhendong Zheng*, a
a Department of Oncology, General Hospital of Northern Theater Command, Shenyang 110016, China
b Department of Urology, The First Hospital of China Medical University,Shenyang110001, China.
c Department of Urology, The First Affiliated Hospital of Dalian Medical University, Dalian 116011, China
d Department of Endocrinology II, Affiliated Central Hospital of Shenyang Medical College, Shenyang110020, China
†Ying Gao and Yuchen Hu contributed equally to the article.
*Correspondence: gcp.zzd@sina.com
									Durg Gene	NTN1	DCC	NEO1	DSCAM	MCAM	UNC5A	UNC5B	UNC5C	UNC5D
									Bicalutamide	0.331589	0	0	0	0	0	0	0	0
									Erlotinib	0.197509	0	0	0	0	-0.112952	0	0	0
									Vandetanib	0.154566	0	0	0	0	0	0	0.102707	0
									Bortezomib	0.153996	-0.41303	0	-0.488763	0.135907	0	0	0	0
									GDC-0941	0.138257	0	0	0	0	0	0	0	0
									VX-680	0	0.371983	0	-0.124154	0	0	0	0	0
									tubastatin A	0	0.224862	0	0	0	0.124257	0.194862	0	0
									BMS-754807	0	0.217336	0.104399	0.103432	0	0.106105	0	0	0
									AEW541	0	0.216499	0	0.130903	0	0	0	0	0
									Roscovitine	0	0.191119	0	0	0.441957	0	0	0	0
									FGIN-1-27	0	0.156999	0.192397	0	0	0	0.204425	0	0
									NVP-BSK805	0	0	0.164294	0	0	0	0.106483	0	0
									LY-2157299	0	0	0.164089	0	0	0	0	0	0
									isoevodiamine	0	0	0.151929	0	0	0	0	0	0
									SCH-79797	0	0	0.145457	0	0	0	0.124257	0	0
									MS-275	0.117021	0	0	0.363426	0.2883	0.106522	-0.310923	0	0
									fulvestrant	0	0	0	0.359612	0	0	0.193218	0	0
									AT-406	-0.118606	0	0	0.238816	0	0	0	0	0
									sotrastaurin	0	0	0	0.191671	0	0	0	0	0
									SB-525334	0	0	0.120822	0.136004	0	0.172082	0	0	0
									paclitaxel	0	0	0	0	0.587885	-0.790383	0.112762	0	-0.818608
									Vorinostat	-0.146134	0.105107	0.118043	0	0.311307	0.11282	0	0	0
									dabrafenib	0	0	0	0	0.296681	0	-0.141143	0	0
									GSK-J4	0	0	0	0	0	0.232246	0	0.432806	0
									darinaparsin	0	0	0	0	0	0.229597	0	0	0
									Carboplatin	0	0	0	0	0	0.228064	0	0	0
									necrosulfonamide	0	0.110301	0	0	0	0.225393	0	0	0
									PX-12	0	0	0	0	-0.119614	0.219513	0	0	0
									sitagliptin	0	0	0	0	0	0	0.221887	0	0
									FSC231	0	0.239598	0	0	0	0.256277	0.212997	0	0
									ATRA	0	0	0	0	0	0	0	0.494344	0
									staurosporine	0	0	0	0	0	0	0.160373	0.294087	0
									isoliquiritigenin	0	0	0	0	0	0.191045	0	0.26378	0
									Sorafenib	0	0	0	0	0	0	0	0.220367	0
									SR8278	0	0	0	0	0	0	0	0	0.272271
									thalidomide	0	0	0	0	0	0	0	0	0.133158
									OSI-027	0	0	0	0	0	0	0.13291	0	0.105816
